# Supplementary material for: Biallelic variants in LARS1 induce steatosis in developing zebrafish liver via enhanced autophagy
Source: Orphanet J Rare Dis. 2024 May 28;19:219. doi: 10.1186/s13023-024-03226-6 (PMC11134648; doi:10.1186/s13023-024-03226-6)
Supplement: Supplementary file 1 — Additional file 1: Table S1. Segregated variants in the family. [file 13023_2024_3226_MOESM1_ESM.xlsx]

## Sheet: Q_Summary
S1 Table. Segregated variants in the family
GENES	RefSeq_ID	Nucleotide change	Amino acid change	Genotype				PubMed_ID	Allele Frequency				In silico prediction			OMIM	ACMG_Evidence
				Proband	Mother	Father	Sister		gnomAD	14KJPN	In house		CADD	PolyPhen	SIFT
LARS1	NM_020117.11	c.601T>G	p.Trp201Gly	0/1	0/0	0/1	0/0	not reported	nd	nd	nd		31	probably_damaging	deleterious	Infantile liver failure syndrome 1, Autosomal recessive	PM2, PM3, PP3
LARS1	NM_020117.11	c.1351A>T	p.Ile451Phe	0/1	0/1	0/0	0/1	33300650	6.569e-06	0.000106	0.000506073		24.6	probably_damaging	deleterious	Infantile liver failure syndrome 1, Autosomal recessive
LAMA4	NM_001105206.3	c.2260C>A	p.Pro754Thr	0/1	0/0	0/0	0/0	not reported	nd	*	nd		23.3	possibly_damaging	tolerated	Cardiomyopathy, dilated, 1JJ, Autosomal dominant	PS2, PM1, BS4
*; p.Pro747Ala was registered at 0.000035.
nd; not registered
Databases and bioinformatics tools used in this analysis.
gnomAD: https://gnomad.broadinstitute.org
jMORP: https://jmorp.megabank.tohoku.ac.jp/202102/
PolyPhen2: http://genetics.bwh.harvard.edu/pph2/
SIFT: http://provean.jcvi.org/genome_submit_2.php?species=human
CADD: https://cadd.gs.washington.edu
ACMG: https://www.nature.com/gim/articles?type=acmg-standards-and-guidelines
OMIM: https://www.ncbi.nlm.nih.gov/omim
Integrative Genomics Viewer (IGV): Broad Institute and the Regents of the University of California, CA, USA)
